# Supplementary material for: Pilot Quality-Assurance Study of a Third-Generation Batch-Mode Clinical-Scale Automated Xenon-129 Hyperpolarizer
Source: Molecules. 2022 Feb 16;27(4):1327. doi: 10.3390/molecules27041327 (PMC8879294; doi:10.3390/molecules27041327)
Supplement: Supplementary file 1 [file molecules-27-01327-s001.zip]

Archive with 1 entries (1 files):
- molecules-1550315- SI_v8.pdf
